# Supplementary material for: Differences in Uveal Melanoma Age-Standardized Incidence Rates in Two Eastern States of Australia Are Driven by Differences in Rurality and Ultraviolet Radiation
Source: Cancers (Basel). 2021 Nov 23;13(23):5894. doi: 10.3390/cancers13235894 (PMC8657208; doi:10.3390/cancers13235894)
Supplement: Supplementary file 1 [file cancers-13-05894-s001.zip]

Archive with 1 entries (1 files):
- cancers-1447661-supplementary.pdf
